# Supplementary material for: ﻿Phragmothecacentinelensis (Malvaceae, Malvoideae or Matisioideae), a newly-discovered, critically-endangered canopy tree species from a cloud forest in Pacific Ecuador
Source: PhytoKeys. 2025 Mar 21;254:41–59. doi: 10.3897/phytokeys.254.143106 (PMC11953728; doi:10.3897/phytokeys.254.143106)
Supplement: Supplementary material 1 — Conservation assessment and georeferenced data [file phytokeys-254-041_article-143106__-s001.xlsx]

## Sheet: Herbarium specimens
Species	Collector	recordNumber	Herbarium	Latitude	Longitude	Province	Altitude
Phragmotheca centinelenesis J.C. Cerón, W. Alverson & J.E. Guevara, sp. nov.	J.C. Cerón, A. Fernández & L. Narváez	4888	QCA,QCNE,F	-0.663942	-79.3134	Sto. Domingo	620.782
Phragmotheca centinelenesis J.C. Cerón, W. Alverson & J.E. Guevara, sp. nov.	J.C. Cerón, A. Fernández & L. Narváez	4684	QCA,QCNE,F	-0.435108	-79.2242	Sto. Domingo	834.606
Phragmotheca centinelenesis J.C. Cerón, W. Alverson & J.E. Guevara, sp. nov.	J.C. Cerón, A. Fernández & L. Narváez	4643	QCA,QCNE,F	-0.437423	-79.2274	Sto. Domingo	834.606
Phragmotheca centinelenesis J.C. Cerón, W. Alverson & J.E. Guevara, sp. nov.	PDRBA	43	QCA	0.168508	-78.8762	Pichincha	1002.68
Phragmotheca centinelenesis J.C. Cerón, W. Alverson & J.E. Guevara, sp. nov.	PDRBA	285	QCA	0.25728	-78.9184	Imbabura	1067.46

## Sheet: Assessment_R
Family	Species	Province	Altitude	Localities	Individuals	area_EOO_km2	EOO_km2_DEF.	%	Area_AOO_km2	AOO_km2_DEF.	%	habitat_full_km2	Hab_km2_DEF.	%	habitat_ecosystem_Sto., Pich., Imba	Hab_km2_DEF.	%	UICN_category	IUCN_cod
Malvaceae s.l.	Phragmotheca centinelenesis J.C. Cerón, A. Reyes & J.E. Guevara, sp. nov.	Sto, Pich, Imb	600-1100 msnm	4	5	520	107.964	20.7623	16	3.32	20.75	3789.81	662.51	17.4814	686.139	235.447	34.3148	EN	EN B1ab(i,ii,iii)+2ab(i,ii,iii)

## Sheet: Habitat reduction 1990-2022
Reducction_habitat_(Bosque siempre verde pie montano de la cordillera occidental de los Andes)
Esc.			Def_ km2
	Eco_code	Area_surface	1990-2000	2000-2008	2008-2014	2014-2022	total
Full	BSPN01	3789.81	176.602	132.326	248.434	105.148	662.51
3 provinces	BSPN01	686.139	70.1049	40.9772	104.259	20.1062	235.447
Esc.			Def_ %
	Eco_code	Area_surface	1990-2000	2000-2008	2008-2014	2014-2022	total
Full	BSPN01	3789.81	4.65991	3.49162	6.55532	2.7745	17.4814
3 provinces	BSPN01	686.139	10.2173	5.97214	15.195	2.93033	34.3148
Summary
Esc.	Eco.	Area_surface	Area_def_km2	Area_def_%
Full	BSPN01	3789.81	662.51	17.4814
3 provinces	BSPN01	686.139	235.447	34.3148
Reducction_Area of Occupancy (AOO)
		Area_surface	1990-2000	2000-2008	2008-2014	2014-2022	total
	AOO	16	0.734324	1.97432	0.541359	0.0739858	3.32399
		1	4.58952	12.3395	3.38349	0.462411	20.7749
Reducction_Extent of Occurrence (EOO)
		Area_surface	1990-2000	2000-2008	2008-2014	2014-2022	total
	EOO	520.3	45.0007	40.0166	18.7145	4.23229	107.964
		1	8.649	7.69106	3.59687	0.813433	20.7504
3 provinces: Sto. Domingo, Pichincha and Imbabura
